# Supplementary material for: Re-emergence and influencing factors of mountain-type zoonotic visceral leishmaniasis in the extension region of Loess Plateau, China
Source: PLoS Negl Trop Dis. 2024 May 31;18(5):e0012182. doi: 10.1371/journal.pntd.0012182 (PMC11168655; doi:10.1371/journal.pntd.0012182)
Supplement: S1 Data — (CSV) [file pntd.0012182.s001.csv]

Type	Year	Crude rate	Count	Population
Yangquan	2006	7.64E-07	1	1308655
Yangquan	2008	7.58E-07	1	1319577
Yangquan	2010	7.30E-07	1	1369238
Yangquan	2011	7.34E-07	1	1361806
Yangquan	2013	7.43E-07	1	1345305
Yangquan	2014	7.45E-07	1	1342485
Yangquan	2015	2.99E-06	4	1336109
Yangquan	2016	5.26E-06	7	1331285
Yangquan	2017	1.21E-05	16	1325762
Yangquan	2018	2.04E-05	27	1322657
Yangquan	2019	2.50E-05	33	1321405
Yangquan	2020	5.69E-05	75	1317925
Yangquan	2021	7.02E-05	92	1310977
