# Supplementary material for: Re-emergence and influencing factors of mountain-type zoonotic visceral leishmaniasis in the extension region of Loess Plateau, China
Source: PLoS Negl Trop Dis. 2024 May 31;18(5):e0012182. doi: 10.1371/journal.pntd.0012182 (PMC11168655; doi:10.1371/journal.pntd.0012182)
Supplement: S2 Data — (CSV) [file pntd.0012182.s002.csv]

subdistrict	2006	2007	2008	2010	2011	2013	2014	06-2014	2015	2016	2017	2018	2019	2020	2021	total
Bo Jing	0	0	0	0	0	0	0	0	0	0	0	0	0	2	0	2
Cai Wa	0	0	0	0	0	0	0	0	0	0	0	0	1	1	2	4
Cha Kou	0	0	0	0	0	0	0	0	0	0	0	0	1	5	5	11
Dong Hui	0	0	0	0	0	0	0	0	0	0	0	1	0	2	5	8
Guan Shan	0	0	0	0	0	0	0	0	1	0	3	7	4	11	8	34
Gui Shi Gou	0	0	0	0	0	0	0	0	0	0	0	1	0	0	2	3
He Di	0	0	0	0	0	1	0	1	1	2	5	3	4	2	6	24
Ju Cheng	0	0	0	0	0	0	0	0	1	0	0	1	4	3	3	12
Li Jia Zhuang	0	0	0	0	0	0	0	0	0	0	1	0	1	3	3	8
Lu Jia Cun	0	0	0	0	1	0	0	1	0	0	0	0	1	0	0	2
Nan Shan Lu	0	0	0	0	0	0	0	0	0	1	0	1	0	2	2	6
Nan Zhuang Lu	0	0	0	0	0	0	0	0	0	0	0	0	0	1	0	1
Niang Zi Guan	0	0	0	0	0	0	0	0	0	0	0	0	0	2	1	3
Niu Cun	0	0	0	0	0	0	0	0	0	0	1	0	0	2	0	3
Ping Tan Jie	0	0	0	0	0	0	0	0	0	0	0	0	1	4	2	7
Ping Tan	0	0	0	0	0	0	0	0	0	0	0	1	3	1	0	5
Qiao Tou	0	0	0	0	0	0	0	0	0	0	0	1	3	2	8	14
Sai Yu	0	0	0	0	0	0	0	0	0	0	0	0	0	1	1	2
Sha Ping	0	0	0	0	0	0	0	0	0	0	0	1	1	2	3	7
Shang Jie	0	0	0	0	0	0	0	0	0	0	0	1	1	0	1	3
Shi Men Kou	0	0	0	1	0	0	0	1	0	0	0	0	0	1	1	3
Sun Jia Zhuang	0	0	0	0	0	0	0	0	0	0	1	0	0	1	2	4
Suo Huang	0	0	0	0	0	0	0	0	0	1	0	2	0	4	6	13
Xi Nan Yu	0	0	0	0	0	0	0	0	0	0	1	0	0	0	0	1
Xi Qu	1	0	0	0	0	0	1	2	0	0	0	1	0	1	1	5
Xian Ren	0	0	0	0	0	0	0	0	0	0	0	0	0	1	1	2
Xiu Shui	0	0	0	0	0	0	0	0	0	0	0	0	0	0	1	1
Yang Jia Zhuang	0	0	0	0	0	0	0	0	0	0	0	1	2	3	3	9
Ye Xi	0	0	0	0	0	0	0	0	0	0	0	0	0	0	1	1
Yi Jing	0	0	0	0	0	0	0	0	0	0	0	0	0	1	6	7
Yi Jing Zhen	0	0	0	0	0	0	0	0	1	3	3	3	2	5	0	17
Yin Ying	0	0	1	0	0	0	0	1	0	0	1	2	4	11	15	34
Zhang Zhuang	0	0	0	0	0	0	0	0	0	0	0	0	0	1	3	4
total	1	0	1	1	1	1	1	0	4	7	16	27	33	75	92	260
