# Supplementary material for: Re-emergence and influencing factors of mountain-type zoonotic visceral leishmaniasis in the extension region of Loess Plateau, China
Source: PLoS Negl Trop Dis. 2024 May 31;18(5):e0012182. doi: 10.1371/journal.pntd.0012182 (PMC11168655; doi:10.1371/journal.pntd.0012182)
Supplement: S3 Data — (XLSX) [file pntd.0012182.s003.xlsx]

## Sheet: EpiData MT-ZVL10.08
id	kalaazar	hpy	diba	sex	age	familysize	education	job	knowledgeo	knowthesig	identifyor	transmitte	whethersan	whetherdog	thedegreeo	canbecontr	affectfami	specificme	prevention	sourceofin	housingcon	housewithf	vacantston	dogownersh	dogage	dognumber	raisedog	doghome	whetherstr	neighborha	individual	eatintheya	jacketorre	outdoortim	outdoorran
1	TRUE	FALSE	FALSE	1	52	2	3	1	2	2	2	3	3	1	3	1	1	3	1	1	4	2	1	1	1	1	1	1	1	2	2	2	1	20min	1km
1-1	FALSE	FALSE	FALSE	1	54	1	3	1	1	2	2	3	2	1	1	1	1	3	1	5	1	1	2	1	1	1	1	1	2	1	1	1	2	0	0
1-2	FALSE	FALSE	FALSE	1	55	1	3	1	1	2	2	3	3	1	3	1	2	3	6	2	1	1	5	2					2	1	1	2	2	0	2km
1-3	FALSE	FALSE	FALSE	1	54	2	2	1	2	2	2	3	3	2	3	2	2	3	6	1	1	1	5	2					1	2	1	2	2	0	0
2	TRUE	FALSE	FALSE	1	66	1	2	1	1	2	2	3	3	3	1	2	1	1	6	6	2	1	1	2					1	2	1	1	2	0	0
2-1	FALSE	FALSE	FALSE	1	66	1	2	1	1	1	1	1	1	1	1	2	1	3	5	4	1	1	5	2					2	2	1	2	2	0	0
2-2	FALSE	FALSE	FALSE	1	69	1	3	1	2	2	1	3	1	1	1	1	1	3	5	2	1	1	5	2					2	2	1	2	2	0	0
2-3	FALSE	FALSE	FALSE	1	64	3	3	1	2	2	2	3	3	3	3	1	1	3	6	6	2	1	1	2					1	2	2	2	2	1h	1km
3	TRUE	FALSE	FALSE	1	61	1	3	1	1	2	1	3	1	1	1	2	1	1	2	4	2	1	1	2					1	2	2	2	2	2h	2km
3-1	FALSE	FALSE	FALSE	1	65	2	4	2	1	1	1	1	1	1	1	1	1	3	2	1	1	1	5	2					2	1	1	2	2	0	0
3-2	FALSE	FALSE	FALSE	1	58	1	3	1	2	2	1	3	3	1	3	1	1	3	6	2	2	1	5	2					1	2	3	2	2	40min	1km
3-3	FALSE	FALSE	FALSE	1	58	1	3	1	1	2	1	1	1	1	1	1	1	3	2	4	2	1	1	2					1	2	2	2	2	1h	1km
4	TRUE	FALSE	FALSE	2	67	1	1	1	2	2	2	3	2	2	1	2	1	3	1	6	1	1	2	1	3	1	1	1	1	1	2	2	2	30min	1km
4-1	FALSE	FALSE	FALSE	2	70	1	3	1	2	2	1	3	1	3	3	2	1	3	6	6	1	1	1	1	1	1	1	4	2	2	1	2	2	0	0
4-2	FALSE	FALSE	FALSE	2	70	3	1	1	2	2	1	3	1	3	3	2	2	3	6	6	4	1	5	2					2	2	1	2	2	0	0
4-3	FALSE	FALSE	FALSE	2	68	1	1	1	2	2	1	3	3	3	3	2	1	3	1	6	1	1	5	2					2	2	1	2	2	0	0
5	TRUE	FALSE	FALSE	1	45	3	2	1	2	2	2	2	3	3	1	1	1	3	1	1	1	1	1	2					1	1	1	2	2	0	0
5-1	FALSE	FALSE	FALSE	1	48	2	2	2	1	2	1	2	1	2	3	2	1	3	1	2	2	1	5	2					1	2	1	2	2	0	0
5-2	FALSE	FALSE	FALSE	1	48	2	4	2	1	1	1	1	1	1	1	2	1	1	2	1	2	1	5	2					2	2	1	2	2	0	0
5-3	FALSE	FALSE	FALSE	1	47	1	2	2	1	2	1	3	1	2	2	1	1	3	2	5	2	1	5	1	2	1	3	1	1	1	1	2	2	0	0
6	TRUE	FALSE	FALSE	1	78	1	3	8	2	2	1	3	1	2	1	2	1	3	6	6	1	2	1	2					1	2	1	2	2	0	0
6-1	FALSE	FALSE	FALSE	1	80	1	1	1	2	2	1	3	1	2	2	2	1	3	1	3	1	1	1	2					2	2	1	2	2	0	0
6-2	FALSE	FALSE	FALSE	1	78	1	2	2	2	2	2	3	3	3	3	2	2	3	1	6	1	2	1	2					1	1	1	2	2		0
6-3	FALSE	FALSE	FALSE	1	75	1	2	1	1	2	1	3	3	1	4	1	1	3	1	1	1	1	5	2					2	2	1	2	2	0	0
7	TRUE	FALSE	FALSE	1	51	2	3	1	1	2	2	3	3	3	2	2	2	1	6	2	2	1	5	1	1	1	3	1	2	1	2	2	2	30min-1h	500m
7-1	FALSE	FALSE	FALSE	1	52	2	3	2	1	1	1	1	2	1	1	1	1	1	6	6	2	1	5	2					2	2	2	2	2	1h	2km
7-2	FALSE	FALSE	FALSE	1	53	2	3	8	1	2	2	3	3	1	1	1	1	3	6	5	2	1	5	2					2	2	2	2	1	1h	4-5km
7-3	FALSE	FALSE	FALSE	1	48	2	5	2	1	1	2	1	2	1	3	1	1	1	6	1	2	1	5	2					2	1	1	2	2	0	0
8	TRUE	TRUE	FALSE	1	69	1	2	8	1	2	2	3	3	1	1	1	2	1	5	4	2	1	5	2					1	2	1	2	2	0	0
8-1	FALSE	FALSE	FALSE	1	67	3	2	8	2	2	1	3	3	1	4	2	1	3	6	6	1	1	1	2					2	2	1	1	2	0	0
8-2	FALSE	FALSE	FALSE	1	70	1	2	2	1	2	2	1	3	1	1	1	1	3	6	2	1	1	1	2					2	2	1	1	2	0	0
8-3	FALSE	FALSE	FALSE	1	66	2	2	8	2	2	2	3	3	3	4	2	2	3	6	6	2	1	5	2					1	2	1	2	2	0	0
9	TRUE	FALSE	FALSE	2	7	2	2	5	2	2	2	3	3	3	1	1	1	1	6	6	2	1	5	2					2	2	2	1	2	30min	1km
9-1	FALSE	FALSE	FALSE	2	9	2	3	5	1	2	2	1	2	1	2	2	1	2	6	1	2	1	5	2					1	2	2	2	1	3-4h	1-2km
9-2	FALSE	FALSE	FALSE	2	9	3	3	5	1	2	2	3	3	1	1	1	1	3	6	5	1	1	5	1	3	1	1	1	1	2	1	1	2	0	0
9-3	FALSE	FALSE	FALSE	2	7	3	2	5	1	2	2	3	3	1	1	1	1	3	6	1	2	1	5	2					1	2	2	2	2	1h	1km
10	TRUE	FALSE	FALSE	1	34	3	1	8	2	2	2	3	3	3	1	1	1	3	6	2	2	1	5	2					1	1	3	1	2	0	0
10-1	FALSE	FALSE	FALSE	1	32	2	5	2	1	1	2	1	2	1	3	1	2	3	6	1	2	1	5	2					2	2	2	2	1	30min-1h	3km
10-2	FALSE	FALSE	FALSE	1	35	1	5	3	1	1	1	1	2	1	2	1	2	2	5	1	2	1	5	2					1	2	1	1	1	4-6h	1.5km
10-3	FALSE	FALSE	FALSE	1	36	2	3	8	1	1	2	3	3	1	1	1	1	3	1	5	2	1	5	2					2	2	2	2	2	1h	2km
11	TRUE	FALSE	FALSE	1	41	2	5	2	1	2	2	1	3	1	1	1	1	3	2	3	2	1	5	2					1	1	1	2	2	0	0
11-1	FALSE	FALSE	FALSE	1	43	1	4	8	1	2	2	3	2	1	1	1	1	2	1	1	2	1	5	1	2	1	1	1	2	2	1	2	2	0	0
11-2	FALSE	FALSE	FALSE	1	41	2	5	2	2	2	2	2	2	1	1	1	1	2	1	1	2	1	5	2					1	2	1	2	2	0	0
11-3	FALSE	FALSE	FALSE	1	42	2	3	2	2	2	2	3	3	1	1	1	1	3	1	5	1	1	5	2					2	2	1	1	1	0	0
12	TRUE	FALSE	FALSE	1	51	3	3	2	1	1	2	3	3	1	1	1	1	3	6	2	1	1	5	1	1	1	3	1	1	2	1	1	2	0	0
12-1	FALSE	FALSE	FALSE	1	53	1	3	8	1	2	2	1	2	1	4	1	1	3	6	2	2	1	5	2					2	2	2	2	2	40min	0.5km
12-2	FALSE	FALSE	FALSE	1	48	2	4	8	1	2	2	3	3	1	1	1	2	3	6	1	2	1	5	2					2	1	1	1	2	0	0
12-3	FALSE	FALSE	FALSE	1	51	2	3	8	1	2	2	3	3	1	2	1	1	3	6	2	2	1	5	2					2	2	1	2	2	0	0
13	TRUE	FALSE	FALSE	2	5	3	2	6	2	2	2	3	3	3	1	2	1	3	6	5	2	1	5	2					1	1	1	2	2	1-2h	1km
13-1	FALSE	FALSE	FALSE	2	3	3	1	7	1	2	2	3	3	1	1	1	1	1	2	5	2	1	5	2					1	2	2	2	2	3h	0.5km
13-2	FALSE	FALSE	FALSE	2	3	2	1	7	1	2	2	3	3	3	2	1	2	3	6	1	2	1	5	2					2	1	2	2	1	1h	1km
13-3	FALSE	FALSE	FALSE	2	3	2	1	7	2	2	1	3	1	3	4	1	2	3	1	6	2	1	5	2					2	1	1	2	1	30min	1km
14	TRUE	TRUE	FALSE	1	67	3	3	8	1	2	2	1	2	1	1	2	1	3	6	5	2	1	5	2					1	1	1	2	2	0	0
14-1	FALSE	FALSE	TRUE	1	68	3	4	8	2	2	2	3	3	3	4	1	1	3	6	6	2	1	5	2					2	2	1	2	2	0	0
14-2	FALSE	FALSE	FALSE	1	70	3	3	1	1	2	2	2	3	3	4	1	1	2	1	5	2	1	5	2					2	2	2	2	2	30min	1-2km
14-3	FALSE	FALSE	FALSE	1	66	1	3	8	2	2	2	3	3	3	4	2	1	3	6	6	2	1	5	2					1	2	1	2	2	0	0
15	TRUE	TRUE	TRUE	1	52	2	3	8	1	2	2	3	2	3	3	2	1	3	6	4	2	1	5	2					2	2	2	2	2	1h	1km
15-1	FALSE	FALSE	FALSE	1	50	2	3	8	1	2	2	1	3	1	1	1	1	3	1	1	2	1	5	2					1	1	2	2	2	1-1.5h	500m
15-2	FALSE	FALSE	FALSE	1	52	3	3	2	1	2	2	1	3	1	1	1	1	1	5	1	2	1	5	2					1	1	2	2	1	1h	500m
15-3	FALSE	FALSE	FALSE	1	51	2	3	8	1	2	2	3	2	1	2	1	2	3	3	5	2	1	5	2					2	1	1	2	2	0	0
16	TRUE	FALSE	FALSE	1	40	2	3	2	1	1	2	3	3	1	1	1	2	3	2	4	1	1	1	2					2	2	1	2	2	0	0
16-1	FALSE	FALSE	FALSE	1	42	3	3	8	1	2	2	3	3	3	2	1	1	3	1	6	2	1	5	2					2	1	1	2	1	1-2h	2km
16-2	FALSE	FALSE	FALSE	1	40	2	3	9	1	1	2	2	3	1	3	1	1	3	1	1	2	1	5	2					1	2	2	2	1	2h	0.5km
16-3	FALSE	FALSE	FALSE	1	41	2	3	8	1	2	2	3	2	1	2	2	1	3	5	5	2	1	5	2					2	2	2	2	2	1h	2km
17	TRUE	FALSE	FALSE	1	1	2	1	7	1	1	2	1	3	1	2	1	1	1	6	1	2	1	5	2					2	2	2	2	2	1h	1km
17-1	FALSE	FALSE	FALSE	1	1	2	1	7	1	2	2	1	3	1	2	1	1	3	1	5	2	1	5	2					2	2	1	2	2	0	0
17-2	FALSE	FALSE	FALSE	1	3	4	1	7	1	2	2	1	2	1	4	1	1	3	1	1	1	1	5	1	3	1	1	1	2	1	1	2	1	0	0
17-3	FALSE	FALSE	FALSE	1	3	2	1	7	1	2	2	3	3	1	4	1	1	3	6	4	2	1	5	2					2	1	2	2	1	1h	2km
18	TRUE	TRUE	FALSE	1	45	2	3	8	2	2	2	3	3	3	1	2	1	3	1	6	1	1	1	1	1	1	1	1	1	1	2	2	2	40min-1h	1km
18-1	FALSE	FALSE	FALSE	1	44	2	3	8	2	2	2	3	3	3	4	2	2	3	1	6	2	1	5	1	1	1	1	1	2	2	2	1	2	20min	1km
18-2	FALSE	FALSE	FALSE	1	79	3	3	8	1	2	2	3	3	3	1	1	1	3	1	5	2	1	5	2					2	2	1	2	2	0	0
18-3	FALSE	TRUE	FALSE	1	43	2	4	2	1	2	2	3	3	3	2	1	1	3	3	5	2	1	5	2					1	2	2	2	2	1-2h	500m
19	TRUE	FALSE	TRUE	2	61	2	2	1	2	2	2	3	3	3	1	2	1	3	6	6	1	2	1	1	1	3	3	1	2	2	2	2	2	30min	500m
19-1	FALSE	FALSE	FALSE	2	60	1	4	2	1	1	2	1	3	1	2	1	1	3	1	4	2	2	5	2					2	1	1	1	1	20min	0km
19-2	FALSE	FALSE	FALSE	2	64	1	4	2	1	2	2	1	3	3	2	2	1	3	1	5	1	1	5	2					2	2	2	1	1	1h	1km
19-3	FALSE	FALSE	FALSE	2	63	2	4	9	1	1	2	3	3	3	1	1	1	3	1	2	2	1	5	2					2	2	1	2	2	0	0
20	TRUE	FALSE	FALSE	1	62	2	3	1	2	2	1	1	1	3	4	1	1	3	6	6	1	1	5	2					2	2	2	1	1	40min	1hm
20-1	FALSE	TRUE	TRUE	1	64	2	3	1	1	2	2	3	3	3	2	1	1	3	6	5	2	1	5	2					1	1	1	2	2	0	0
20-2	FALSE	TRUE	FALSE	1	67	1	1	1	1	2	2	3	3	1	4	1	3	3	6	4	2	1	5	2					2	2	1	2	2	0	0
20-3	FALSE	TRUE	FALSE	1	65	1	3	8	1	2	2	3	2	3	3	1	1	3	6	2	1	1	3	1	3	1	1	1	1	1	1	1	2	0	0
21	TRUE	FALSE	FALSE	1	46	2	3	2	2	2	2	3	3	1	1	1	1	3	6	6	2	1	2	2					1	2	2	2	2	30min	4km
21-1	FALSE	FALSE	FALSE	1	44	2	3	9	1	2	2	3	3	1	2	1	1	3	1	2	2	1	5	2					2	2	1	2	2	0	0
21-2	FALSE	FALSE	FALSE	1	48	1	2	8	1	2	2	2	3	2	3	1	1	2	6	5	1	2	5	2					1	2	1	2	2	0	0
21-3	FALSE	FALSE	FALSE	1	44	2	5	9	1	1	2	3	3	1	3	1	2	3	6	5	2	1	5	2					1	1	2	2	2	2h	2km
22	TRUE	FALSE	FALSE	2	1	2	1	7	1	1	2	3	3	3	1	1	1	3	5	5	1	1	5	2					1	2	1	1	1	1h	1km
22-1	FALSE	FALSE	FALSE	2	3	2	1	7	1	2	2	3	3	1	1	1	1	3	1	1	2	1	5	2					2	2	2	2	1	1-2h	500m
22-2	FALSE	FALSE	FALSE	2	1	3	1	7	2	2	2	3	3	3	2	1	2	1	6	6	2	1	5	2					1	2	1	2	2	0	0
22-3	FALSE	FALSE	FALSE	2	3	2	1	7	1	2	2	3	3	1	2	1	1	3	2	1	2	1	5	2					1	2	2	2	1	1.5h	1km
23	TRUE	TRUE	FALSE	1	52	1	3	1	1	1	2	1	3	1	1	1	1	1	1	1	1	1	2	2					1	2	1	1	2	0.5h	500m
23-1	FALSE	FALSE	FALSE	1	53	1	3	1	1	1	1	1	2	1	2	1	1	3	1	1	1	1	1	2					1	2	2	1	2	30min	200m
23-2	FALSE	FALSE	FALSE	1	55	3	3	2	2	2	1	3	2	3	4	1	1	3	1	6	1	1	1	2					1	1	1	1	2	0	0
23-3	FALSE	FALSE	FALSE	1	50	2	3	3	1	1	1	1	2	1	2	1	3	1	1	1	1	1	1	1	3	1	2	1	1	2	1	1	2	0	0
24	TRUE	FALSE	FALSE	2	68	1	1	1	2	2	2	3	3	3	1	2	1	3	6	6	1	1	1	2					1	1	2	1	2	30min	500m
24-1	FALSE	FALSE	FALSE	2	70	1	2	1	2	2	2	3	3	3	4	2	2	3	1	6	1	1	1	2					2	2	1	2	2	0	0
24-3	FALSE	TRUE	TRUE	2	67	1	1	1	1	1	2	3	3	1	2	1	1	3	4	1	2	1	1	1	3	1	1	4	2	1	1	1	2	0	0
24-3	FALSE	TRUE	TRUE	2	68	1	4	8	1	1	2	3	3	1	1	1	1	3	1	3	2	1	5	2					2	2	1	2	2	0	1km
25	TRUE	TRUE	FALSE	2	50	2	3	2	1	1	1	1	1	1	1	1	2	3	1	3	1	1	1	1	1	1	1	1	2	2	2	1	2	1h	500m
25-1	FALSE	FALSE	FALSE	2	50	2	3	2	1	1	1	3	3	1	1	1	1	3	2	3	1	1	5	2					2	2	1	2	2	0	0
25-2	FALSE	FALSE	FALSE	2	50	3	3	1	1	1	1	1	1	1	1	1	1	1	1	2	1	1	5	2					2	2	1	1	1	0	0
25-3	FALSE	FALSE	FALSE	2	51	1	3	2	1	1	1	3	1	3	1	1	1	3	1	3	1	1	5	2					2	2	2	1	2	1-2h	500m
26	TRUE	FALSE	FALSE	2	61	2	4	1	2	2	2	3	3	3	2	1	1	1	1	1	1	1	2	2					1	2	1	2	2	0	0
26-1	FALSE	FALSE	FALSE	2	63	1	3	1	2	2	2	3	3	3	4	2	3	3	1	1	1	1	1	2					1	2	2	1	2	1h	500m
26-2	FALSE	FALSE	FALSE	2	57	1	2	8	1	2	1	1	1	1	1	1	1	3	1	5	1	1	1	2					2	1	1	1	1	0	0
26-3	FALSE	FALSE	FALSE	2	62	3	3	1	2	2	2	3	3	3	4	2	3	1	1	6	1	1	5	1	1	1	1	4	1	2	2	1	2	1h	500m
27	TRUE	FALSE	FALSE	1	53	1	3	2	2	2	2	3	3	3	3	1	1	3	6	6	1	2	5	1	3	1	1	1	2	1	1	2	2	0	0
27-1	FALSE	FALSE	FALSE	1	56	1	2	1	1	1	1	1	2	1	1	1	1	3	6	3	2	1	5	2					2	2	1	1	2	0	0
27-2	FALSE	FALSE	FALSE	1	52	1	3	8	1	1	2	3	3	1	1	1	1	1	6	2	2	1	5	2					2	2	2	2	2	30min-1h	500m
27-3	FALSE	FALSE	FALSE	1	54	1	4	1	1	1	1	1	2	1	2	1	2	3	1	1	1	1	1	1	1	1	2	1	2	1	2	1	2	0.5h	1km
28	TRUE	FALSE	FALSE	2	65	1	3	1	2	2	2	3	3	3	1	1	1	3	6	1	1	1	5	2					2	1	2	2	2	30min	500m
28-1	FALSE	FALSE	FALSE	2	69	1	3	1	1	1	1	1	2	1	1	1	1	3	1	3	1	1	1	2					1	1	2	2	2	0.5h	100m
28-2	FALSE	FALSE	FALSE	2	68	1	2	1	1	2	2	3	3	1	1	1	1	3	2	2	1	1	2	2					1	1	2	2	2	2h	1km
28-3	FALSE	FALSE	FALSE	2	68	3	2	1	2	2	1	3	3	3	3	2	1	1	3	1	1	1	1	1	1	1	1	1	1	1	2	2	2	0.5h	50m
29	TRUE	FALSE	FALSE	1	49	3	3	8	1	2	2	3	3	3	3	1	1	3	6	5	1	1	5	1	1	1	1	1	2	2	1	2	2	0	0
29-1	FALSE	TRUE	FALSE	1	49	2	3	2	1	2	1	3	2	3	4	1	2	3	6	1	1	1	1	1	2	1	1	2	1	1	2	2	2	3h	500m
29-2	FALSE	FALSE	FALSE	1	51	2	3	2	1	1	1	1	3	1	2	1	1	3	6	1	2	1	5	2					2	1	2	1	2	2h	500m
29-3	FALSE	FALSE	FALSE	1	52	2	5	2	2	2	1	3	2	1	2	1	1	1	6	3	1	1	5	2					2	2	2	1	1	0.5h	500m
30	TRUE	FALSE	FALSE	1	52	2	2	2	2	2	2	3	3	1	1	1	1	3	2	2	1	1	5	2					1	2	2	2	2	1h	50m
30-1	FALSE	FALSE	FALSE	1	50	2	4	2	1	1	2	1	2	1	1	1	1	1	2	3	1	1	5	2					2	1	3	2	1	0	0
30-2	FALSE	FALSE	FALSE	1	52	1	2	8	1	2	2	3	3	1	1	1	1	3	1	5	2	1	5	2					2	2	2	2	2	20min	500m
30-3	FALSE	TRUE	FALSE	1	49	1	4	1	1	2	2	3	3	1	4	1	1	3	6	1	1	1	1	1	2	1	2	1	2	2	2	1	2	2h	1km
31	TRUE	FALSE	FALSE	1	64	3	3	1	2	2	1	3	3	3	3	1	2	3	6	6	1	1	5	1	3	1	1	1	2	2	2	2	2	2h	500m
31-1	FALSE	FALSE	FALSE	1	67	2	2	1	2	2	2	3	3	2	4	2	3	3	6	6	1	1	1	2					2	2	2	2	2	2h	1-2km
31-2	FALSE	FALSE	FALSE	1	64	3	2	1	1	2	2	3	3	1	4	1	1	3	1	5	1	1	1	2					2	2	1	1	2	0	0
31-3	FALSE	FALSE	FALSE	1	67	3	2	1	1	1	1	1	2	1	2	1	1	3	1	3	1	1	1	2					1	1	2	1	1	45min	500m
32	TRUE	FALSE	TRUE	1	53	2	3	9	2	2	2	3	3	1	2	1	1	3	6	6	1	1	5	2					2	1	2	1	2	30min	500m
32-1	FALSE	FALSE	FALSE	1	50	2	3	9	2	2	2	3	3	2	4	1	1	3	3	6	1	1	1	2					2	2	1	1	2	0	0
32-2	FALSE	FALSE	FALSE	1	52	1	3	1	1	2	2	2	3	1	1	1	1	3	1	3	1	1	5	2					2	2	1	2	2	0	0
32-3	FALSE	FALSE	FALSE	1	54	3	4	9	1	2	2	3	3	1	2	1	1	1	1	3	1	1	4	2					1	2	2	1	1	30min	1km
33	TRUE	FALSE	TRUE	2	61	1	3	8	2	2	2	2	3	2	2	1	1	3	5	6	1	1	5	2					1	2	2	1	2	30min	1km
33-1	FALSE	TRUE	FALSE	2	63	1	4	1	1	2	2	3	3	1	2	1	1	1	3	1	1	1	2	2					1	2	2	1	2	1h	500m
33-2	FALSE	TRUE	FALSE	2	59	1	3	1	1	2	2	3	3	1	2	1	1	3	1	1	1	1	2	1	3	1	1	1	2	2	2	1	1	2-3h	1km
33-3	FALSE	FALSE	FALSE	2	63	2	4	1	1	2	2	3	3	1	1	1	1	3	1	1	1	2	3	2					2	2	2	2	1	15min	500m
34	TRUE	FALSE	FALSE	1	38	2	3	2	2	2	2	2	3	1	3	2	1	1	1	1	1	1	5	2					1	2	1	2	2	0	0
34-1	FALSE	TRUE	TRUE	1	40	2	2	8	2	2	2	3	3	3	2	1	1	3	1	6	1	1	3	2					2	1	1	1	2	0	0
34-2	FALSE	TRUE	FALSE	1	39	1	3	4	1	1	2	3	3	1	2	1	1	3	1	4	1	1	2	2					1	2	1	1	2	0	0
34-3	FALSE	FALSE	FALSE	1	45	2	5	2	1	1	2	1	3	1	2	1	1	1	1	3	1	1	5	2					1	2	2	1	1	2h	100-200m
35	TRUE	FALSE	FALSE	1	51	2	3	8	1	1	2	1	3	1	1	1	1	1	6	1	1	1	5	2					1	2	2	1	2	30min	200m
35-1	FALSE	FALSE	FALSE	1	52	2	3	2	1	2	2	3	3	1	1	1	1	3	1	2	1	1	5	2					2	2	1	1	1	30min	100m
35-2	FALSE	FALSE	FALSE	1	48	1	3	2	1	2	1	1	1	1	2	1	1	3	1	4	4	1	1	2					2	1	2	1	2	1h	1km
35-3	FALSE	TRUE	FALSE	1	53	2	5	2	1	1	1	1	1	1	2	1	1	1	1	4	1	1	5	2					2	2	2	2	1	1h	500m
36	TRUE	FALSE	TRUE	2	55	2	3	8	2	2	2	3	3	1	2	1	1	3	1	6	1	1	2	2					1	2	2	1	2	30min	1km
36-1	FALSE	TRUE	FALSE	2	57	1	3	4	1	1	2	3	3	1	1	1	1	3	1	5	1	1	5	2					2	2	1	1	2	0	0
36-2	FALSE	TRUE	TRUE	2	55	2	3	8	1	2	2	1	2	1	2	1	1	3	1	5	1	1	5	2					2	2	1	2	2	0	0
36-3	FALSE	FALSE	TRUE	2	54	2	2	8	1	1	1	1	2	1	2	1	1	3	1	1	3	1	5	1	2	1	2	1	2	2	2	1	1	2h	1km
37	TRUE	FALSE	TRUE	2	61	1	1	1	2	2	2	3	3	3	1	2	1	3	6	6	1	1	1	2					1	1	1	1	2	0	0
37-1	FALSE	TRUE	FALSE	2	59	2	4	1	1	1	1	1	2	1	2	1	1	3	6	2	1	1	5	2					2	2	2	1	2	1h	500m
37-2	FALSE	FALSE	FALSE	2	58	2	3	8	1	1	1	3	3	1	1	1	1	3	6	2	1	1	5	2					1	2	2	1	2	1h	500m
37-3	FALSE	FALSE	TRUE	2	58	3	2	1	1	2	2	3	3	1	2	1	1	3	1	3	2	1	5	2					2	2	2	1	2	30min	100m
38	TRUE	TRUE	FALSE	1	69	1	3	1	2	2	2	3	3	3	1	2	1	3	6	6	1	1	1	2					1	1	2	2	2	1h	500m
38-1	FALSE	TRUE	TRUE	1	68	4	3	1	1	2	2	3	3	3	2	1	1	3	6	6	2	1	5	1	2	1	1	1	2	2	1	2	2	0	0
38-2	FALSE	FALSE	FALSE	1	71	3	3	1	2	2	2	3	3	3	4	2	2	3	6	6	2	1	5	2					1	2	1	1	2	1h	100m
38-3	FALSE	FALSE	FALSE	1	70	1	2	8	1	2	2	3	3	3	4	2	2	3	1	2	1	2	1	1	1	1	3	1	2	2	2	2	2	1h	200m
39	TRUE	FALSE	FALSE	2	1	3	1	7	2	2	2	3	3	3	4	2	1	3	1	6	1	1	1	1	1	1	2	1	2	1	2	1	1	1h	100m
39-1	FALSE	FALSE	FALSE	2	4	3	1	6	1	2	2	1	3	1	4	1	1	3	1	3	1	1	1	2					2	2	2	2	2	1-2h	500m
39-2	FALSE	FALSE	FALSE	2	53	1	1	6	1	2	1	1	3	1	2	1	1	3	1	1	1	1	5	1	1	1	1	1	2	1	2	1	1	1-2h	1km
39-3	FALSE	FALSE	FALSE	2	5	3	1	7	1	2	2	3	3	1	2	1	1	3	1	2	1	1	5	1	3	2	1	1	2	1	2	1	1	1-2h	500m
40	TRUE	TRUE	FALSE	2	72	1	2	1	2	2	2	3	3	1	3	1	1	3	6	6	1	1	1	1	3	1	1	1	2	2	1	1	2	0	0
40-1	FALSE	TRUE	TRUE	2	70	1	2	1	1	2	2	3	3	3	1	1	1	3	1	2	2	1	5	2					2	1	1	2	2	0	0
40-2	FALSE	TRUE	FALSE	2	69	1	2	2	1	1	2	1	3	1	1	2	1	3	1	1	2	1	5	2					1	2	1	2	1	0	0
40-3	FALSE	FALSE	FALSE	2	69	1	1	8	1	1	2	3	3	1	2	1	1	3	6	1	2	1	5	2					1	2	1	2	2	0	0
41	TRUE	FALSE	FALSE	1	1	3	1	7	1	2	2	3	3	3	1	1	1	3	1	6	1	1	5	2					1	2	2	1	2	1h	500m
41-1	FALSE	FALSE	FALSE	1	3	3	1	6	1	1	2	1	3	1	4	1	1	3	5	5	1	1	5	2					2	2	1	2	1	0	0
41-2	FALSE	FALSE	FALSE	1	2	3	1	7	1	1	2	1	3	1	1	2	1	3	1	1	1	1	5	2					2	1	2	2	1	1-2h	1km
41-3	FALSE	FALSE	FALSE	1	4	3	1	6	1	1	1	1	3	1	1	1	1	3	1	2	1	1	5	2					2	1	2	2	1	1h	500m
42	TRUE	TRUE	FALSE	1	36	2	3	8	2	2	2	3	3	3	2	1	1	1	6	6	1	1	1	2					1	2	2	1	2	1.5h	1km
42-1	FALSE	FALSE	FALSE	1	39	2	3	9	1	1	2	3	3	1	2	1	1	3	1	2	1	1	1	2					1	1	1	2	2	0	0
42-2	FALSE	TRUE	FALSE	1	39	2	4	9	1	2	2	3	3	1	2	1	1	3	1	3	1	1	5	2					1	1	1	1	2	0	0
42-3	FALSE	FALSE	FALSE	1	39	2	3	9	1	2	2	1	2	1	3	1	1	3	1	3	1	1	5	2					2	2	2	2	2	30min	500m
43	TRUE	FALSE	FALSE	1	46	2	4	1	2	2	1	3	2	2	1	1	1	1	6	1	2	1	1	2					1	2	2	2	2	2-3h	500m
43-1	FALSE	FALSE	FALSE	1	49	3	2	3	2	2	2	3	3	3	2	1	1	3	1	6	1	2	5	1	1	1	1	2	2	2	2	1	2	1h	500m
43-2	FALSE	FALSE	FALSE	1	45	2	3	8	1	2	2	3	3	1	2	1	1	3	6	1	2	1	5	2					2	2	2	2	1	1h	300m
43-3	FALSE	FALSE	FALSE	1	43	1	4	3	1	2	2	1	3	1	2	1	2	3	1	1	1	1	5	2					1	1	1	2	2	0	0
44	TRUE	FALSE	FALSE	1	39	2	4	2	1	1	1	1	2	1	2	1	1	1	1	1	2	1	5	1	3	1	1	1	1	2	2	2	1	1-2h	1km
44-1	FALSE	FALSE	FALSE	1	40	3	5	2	1	2	2	3	3	1	2	1	1	3	1	5	2	1	5	2					1	2	2	2	2	1h	1km
44-2	FALSE	FALSE	FALSE	1	40	2	5	2	1	1	1	1	1	1	2	1	1	3	3	1	3	1	5	1	1	1	3	1	1	1	2	2	2	30min	500m
44-3	FALSE	FALSE	FALSE	1	41	2	5	2	1	1	1	3	2	1	2	1	1	3	1	4	2	1	5	1	1	1	1	1	1	1	2	2	1	1h	500m
45	TRUE	FALSE	FALSE	2	1	2	1	7	2	2	2	3	3	3	2	1	1	1	3	6	3	1	5	2					2	2	2	2	1	2h	1km
45-1	FALSE	FALSE	FALSE	2	3	3	1	7	1	2	2	3	3	1	1	1	2	3	3	5	3	1	5	2					1	2	2	2	1	2h	500m
45-2	FALSE	FALSE	FALSE	2	2	2	1	7	1	2	2	3	3	1	1	1	2	3	3	5	3	1	5	2					1	2	2	2	1	2h	500m
45-3	FALSE	FALSE	FALSE	2	1	2	1	7	2	2	2	3	3	3	2	1	1	3	1	6	2	1	1	2					1	2	2	2	1	30min	500m
46	TRUE	FALSE	FALSE	1	32	2	1	7	2	2	2	3	3	3	4	2	1	3	1	6	1	2	5	2					1	2	2	2	1	30min	500m
46-1	FALSE	FALSE	FALSE	1	5	2	1	6	2	2	2	3	3	3	4	2	1	3	3	6	3	1	5	2					1	2	2	2	2	2h	500m
46-2	FALSE	FALSE	FALSE	1	2	2	1	7	1	1	2	3	3	1	3	1	1	1	3	1	3	1	5	2					2	2	2	2	1	30min	100m
46-3	FALSE	FALSE	FALSE	1	22	2	1	7	1	2	2	3	3	1	3	1	2	3	1	5	3	1	5	2					1	2	2	2	1	1h	100m
47	TRUE	FALSE	FALSE	1	2	3	1	7	1	2	2	3	3	1	1	1	1	3	6	3	1	1	1	1	1	1	1	1	2	2	2	1	2	1-2h	100m
47-1	FALSE	FALSE	FALSE	1	2	4	1	7	1	1	1	1	1	1	2	1	1	1	3	2	4	1	5	1	3	1	1	1	2	2	2	1	1	1h	500m
47-2	FALSE	FALSE	FALSE	1	5	3	1	6	2	2	2	3	3	3	2	1	1	3	1	6	1	1	5	2					1	2	2	2	1	2h	500m
47-3	FALSE	FALSE	FALSE	1	5	2	1	6	1	1	2	3	3	1	2	1	1	3	1	3	1	1	5	2					1	2	2	1	1	1h	100m
48	TRUE	FALSE	FALSE	2	65	2	1	8	2	2	2	3	3	3	2	1	1	3	2	6	1	1	1	2					1	1	2	1	2	1h	50m
48-1	FALSE	FALSE	FALSE	2	63	1	4	1	1	2	2	3	3	1	2	1	1	3	1	5	1	1	5	2					2	1	2	2	2	1h	1km
48-2	FALSE	FALSE	FALSE	2	62	2	3	9	1	1	2	1	3	1	4	1	1	3	1	2	1	1	5	2					2	2	2	2	1	1h	50m
48-3	FALSE	FALSE	FALSE	2	68	1	2	1	2	2	2	3	3	3	4	1	3	3	6	6	1	1	5	2					2	1	2	1	2	1h	500m
49	TRUE	TRUE	FALSE	1	44	3	3	9	2	2	2	3	3	3	2	1	1	3	6	6	1	2	1	1	2	1	2	1	1	2	2	1	2	1h	500m
49-1	FALSE	TRUE	FALSE	1	46	2	3	8	1	1	1	1	3	1	2	1	1	3	5	2	1	1	1	2					2	2	2	1	2	30min	1km
49-2	FALSE	FALSE	TRUE	1	42	3	2	8	2	2	2	3	3	3	4	2	1	3	1	6	1	1	5	2					2	2	1	1	2	0	0
49-3	FALSE	TRUE	FALSE	1	46	2	5	4	1	1	2	3	3	1	2	1	1	3	3	5	2	1	5	2					2	1	2	1	1	30min	500m
50	TRUE	TRUE	FALSE	1	50	2	3	3	2	2	2	3	3	3	1	1	2	3	1	6	1	1	5	2					1	2	2	1	2	1.5h	50m
50-1	FALSE	FALSE	FALSE	1	51	2	4	2	1	1	2	1	3	1	2	1	1	1	1	1	1	1	5	2					2	2	2	2	1	1h	2km
50-2	FALSE	TRUE	TRUE	1	49	2	3	9	1	1	1	1	2	1	1	1	1	1	1	2	2	1	1	2					1	1	2	1	1	1h	1km
50-3	FALSE	FALSE	TRUE	1	47	2	3	8	1	2	2	3	3	1	2	1	1	3	1	2	1	1	5	1	3	1	1	1	2	1	1	1	2	0	0
51	TRUE	TRUE	FALSE	1	77	1	3	1	2	2	2	3	3	3	1	1	1	3	1	6	1	1	1	2					1	1	2	1	2	30min	1km
51-1	FALSE	FALSE	TRUE	1	77	1	2	1	2	2	2	3	3	3	4	1	1	3	1	6	1	2	1	2					2	2	2	1	2	2-3h	200m
51-2	FALSE	TRUE	FALSE	1	77	1	2	1	1	2	2	3	3	1	2	1	1	3	3	4	2	1	1	2					1	2	2	1	2	2-3h	50m
51-3	FALSE	TRUE	FALSE	1	79	1	2	1	2	2	2	3	3	1	2	1	1	3	6	2	1	1	2	2					1	1	1	1	2	0	0
52	TRUE	FALSE	FALSE	1	78	1	2	1	2	2	1	3	3	3	2	1	1	3	6	6	1	1	2	2					1	1	2	2	2	0	0
52-1	FALSE	FALSE	FALSE	1	75	1	2	1	1	2	2	3	1	1	4	1	1	3	1	1	1	2	1	2					1	2	1	2	2	0	0
52-2	FALSE	FALSE	FALSE	1	75	1	2	1	1	2	2	3	1	3	4	1	1	3	1	5	1	2	1	2					1	2	2	2	2	1h	100m
52-3	FALSE	FALSE	FALSE	1	75	1	4	1	1	2	1	3	1	3	1	1	1	3	1	5	1	2	3	2					1	2	2	2	2	30min	100m
53	TRUE	FALSE	FALSE	1	62	1	3	1	2	2	1	3	1	3	2	1	1	3	1	6	1	1	3	2					2	2	1	1	2	0	0
53-1	FALSE	FALSE	FALSE	1	59	1	2	1	1	1	1	3	1	1	2	1	1	3	2	2	1	1	1	2					2	1	2	1	1	2-3h	100m
53-2	FALSE	TRUE	FALSE	1	63	1	2	1	1	2	2	3	3	1	2	1	1	3	1	5	1	1	2	2					1	2	2	1	1	2h	50m
53-3	FALSE	FALSE	FALSE	1	60	1	3	1	1	2	1	3	1	3	3	1	1	3	1	2	1	1	5	2					2	1	2	1	2	1h	100m
54	TRUE	FALSE	FALSE	1	48	3	2	2	2	2	2	3	3	3	2	1	1	2	1	6	1	1	5	1	3	1	2	1	1	1	2	1	2	2h	500m
54-1	FALSE	FALSE	FALSE	1	50	2	3	8	1	1	1	1	3	1	2	1	1	3	1	2	1	1	5	2					2	2	2	1	2	1-2h	1km
54-2	FALSE	FALSE	FALSE	1	50	3	4	2	1	2	1	3	1	1	2	1	1	3	1	5	2	1	2	2					2	2	2	1	2	2h	50m
54-3	FALSE	FALSE	FALSE	1	50	2	3	2	1	1	1	1	1	1	2	1	1	1	1	4	2	1	5	2					2	2	2	1	2	20min	500m
55	TRUE	FALSE	FALSE	1	58	1	4	9	2	2	1	3	3	3	1	1	1	3	1	6	1	1	1	2					1	1	2	1	2	30min	1km
55-1	FALSE	FALSE	FALSE	1	56	2	3	8	1	2	2	1	3	3	2	1	1	3	1	2	1	1	5	2					1	2	1	2	2	0	0
55-2	FALSE	FALSE	FALSE	1	55	1	5	9	2	2	2	3	3	3	4	1	1	3	1	6	1	1	5	2					2	2	2	1	2	20min	1-2km
55-3	FALSE	FALSE	FALSE	1	56	1	3	8	1	2	2	3	3	1	2	1	1	3	1	2	1	1	5	2					2	2	1	1	2	0	0
56	TRUE	FALSE	TRUE	1	58	1	4	1	2	2	2	3	3	3	1	1	1	3	1	6	1	1	1	2					1	2	2	1	2	30min	200m
56-1	FALSE	FALSE	FALSE	1	55	1	3	2	1	2	1	3	3	1	2	1	1	3	1	5	1	2	3	1	3	1	1	1	2	2	3	2	2	0	0
56-2	FALSE	FALSE	FALSE	1	55	2	2	9	2	2	2	3	3	3	4	1	3	3	1	6	1	1	5	2					1	2	1	1	2	0	0
56-3	FALSE	FALSE	FALSE	1	55	2	2	1	2	2	2	3	3	1	3	1	1	3	1	6	1	1	5	1	3	1	1	1	1	2	1	1	2	0	0
57	TRUE	TRUE	FALSE	1	46	2	3	9	2	2	2	3	3	2	1	1	1	2	1	6	1	2	1	1	3	1	1	1	1	2	2	1	2	1h	2km
57-1	FALSE	FALSE	FALSE	1	49	1	3	8	2	2	1	3	3	3	2	1	1	3	1	6	1	1	4	2					2	2	2	2	2	2h	2km
57-2	FALSE	FALSE	FALSE	1	51	2	4	8	1	1	2	3	3	3	3	1	1	3	1	5	1	1	4	2					2	2	2	1	2	1h	1km
57-3	FALSE	FALSE	FALSE	1	47	1	3	2	1	1	1	1	2	1	2	1	1	3	1	1	1	1	5	2					1	2	1	1	2	0	0
58	TRUE	FALSE	FALSE	1	54	2	4	2	2	2	2	1	3	1	1	1	1	3	1	6	1	1	5	2					1	1	1	2	2	0	0
58-1	FALSE	TRUE	FALSE	1	56	1	3	8	1	2	2	3	3	1	4	1	1	3	1	5	1	1	1	2					1	1	2	1	2	1h	500m
58-2	FALSE	TRUE	FALSE	1	57	2	3	8	1	2	2	3	3	3	4	2	2	3	1	6	1	1	3	2					1	1	1	1	2	0	0
58-3	FALSE	TRUE	FALSE	1	57	1	4	9	1	2	2	3	3	1	2	1	1	1	1	1	1	1	1	2					2	2	1	1	2	0	0
59	TRUE	FALSE	FALSE	1	67	1	2	1	2	2	2	3	3	3	4	1	1	3	6	6	1	1	3	1	2	1	1	1	2	2	2	1	2	1h	500m
59-1	FALSE	TRUE	FALSE	1	68	2	2	1	2	2	2	3	3	3	4	2	3	3	1	6	1	1	1	2					2	2	2	1	2	20min	500m
59-2	FALSE	FALSE	FALSE	1	70	1	3	1	1	2	2	3	3	1	2	1	1	3	1	3	1	1	5	2					1	2	2	2	1	30min	500m
59-3	FALSE	FALSE	FALSE	1	68	3	2	1	2	2	2	3	3	2	4	1	2	3	1	6	1	1	5	2					1	2	2	1	2	30min	500m
60	TRUE	TRUE	FALSE	1	60	1	3	2	2	2	2	3	3	3	1	1	1	3	1	6	1	1	3	2					2	1	2	1	2	1h	50m
60-1	FALSE	TRUE	FALSE	1	61	2	3	9	1	2	2	3	3	1	4	1	1	3	1	1	1	1	5	2					1	1	2	2	2	30min	1km
60-2	FALSE	FALSE	FALSE	1	64	1	3	9	2	2	2	3	3	3	4	1	1	3	1	6	1	1	5	2					1	1	1	2	2	0	0
60-3	FALSE	FALSE	FALSE	1	64	2	4	1	2	2	2	3	3	3	3	1	1	3	3	6	4	1	5	2					2	2	1	1	1	0	0
61	TRUE	FALSE	FALSE	1	63	1	2	1	2	2	2	3	3	3	3	1	1	3	6	6	2	1	5	2					1	2	1	2	2	0	0
61-1	FALSE	FALSE	FALSE	1	63	2	3	1	1	2	2	1	3	1	2	1	1	1	2	4	4	1	5	2					1	2	2	1	2	1h	3km
61-2	FALSE	FALSE	FALSE	1	65	1	2	1	1	2	2	3	3	3	2	1	1	3	2	1	2	1	5	1	2	1	3	1	1	2	2	1	2	1h	2km
61-3	FALSE	FALSE	TRUE	1	61	3	4	8	1	1	2	1	3	1	2	1	1	1	3	5	4	1	5	2					1	1	3	2	2	30min	1km
62	TRUE	TRUE	FALSE	1	66	1	2	1	2	2	2	3	3	3	1	1	1	3	6	6	1	1	3	1	3	1	1	1	1	1	2	1	2	0	0
62-1	FALSE	FALSE	FALSE	1	69	1	2	1	2	2	1	3	1	1	3	1	1	3	1	6	1	1	2	2					1	2	1	1	2	30min	50m
62-2	FALSE	FALSE	FALSE	1	63	1	1	1	1	2	1	3	1	1	2	1	1	1	6	3	1	2	1	2					1	2	1	1	2	0	0
62-3	FALSE	FALSE	FALSE	1	63	2	4	9	1	2	1	3	3	1	4	1	1	3	1	5	1	1	3	2					2	2	1	2	1	0	0
63	TRUE	TRUE	TRUE	2	65	1	1	1	2	2	2	3	3	3	3	1	1	3	1	6	1	2	1	1	1	1	2	5	1	2	2	2	2	1h	500m
63-1	FALSE	FALSE	FALSE	2	66	1	1	1	1	2	1	3	1	1	2	1	1	3	1	1	1	1	5	2					1	2	1	1	1	0	0
63-2	FALSE	TRUE	FALSE	2	68	3	1	1	2	2	1	3	1	3	4	1	1	3	1	6	1	2	2	2					1	2	1	1	2	0	0
63-3	FALSE	FALSE	FALSE	2	68	1	4	8	2	2	1	3	2	3	4	1	1	3	6	6	1	1	2	2					2	2	1	2	2	0	0
64	TRUE	FALSE	FALSE	2	72	1	1	1	2	2	2	3	3	3	1	1	1	3	6	6	1	1	5	2					1	1	2	1	2	1h	2km
64-1	FALSE	FALSE	FALSE	2	70	2	2	1	2	2	2	3	2	3	4	1	1	3	6	6	1	1	4	2					2	2	2	1	2	1h	1.5km
64-2	FALSE	FALSE	FALSE	2	70	2	2	8	1	2	1	3	1	1	2	1	1	3	1	4	1	1	3	2					1	2	2	1	2	1h	1km
64-3	FALSE	FALSE	FALSE	2	69	1	2	1	1	2	1	3	3	1	2	1	1	3	3	4	1	1	1	2					1	2	2	1	1	30min	500m
65	TRUE	FALSE	TRUE	1	76	2	2	1	2	2	1	3	3	1	2	1	1	3	6	6	2	1	5	1	3	1	2	5	1	2	2	2	2	1h	1km
65-1	FALSE	FALSE	TRUE	1	78	2	2	1	1	2	2	3	3	3	4	1	1	3	6	6	1	1	2	2					1	2	1	2	2	0	0
65-2	FALSE	FALSE	FALSE	1	75	1	2	1	2	2	1	3	3	3	2	1	1	3	1	6	1	2	5	2					2	1	1	2	2	0	0
65-3	FALSE	FALSE	FALSE	1	77	1	3	1	1	2	2	3	3	1	2	1	1	3	1	1	1	1	2	2					2	2	2	2	2	20min	100m
66	TRUE	FALSE	FALSE	1	60	1	4	1	2	2	2	3	3	3	2	1	2	3	6	6	1	1	1	2					1	2	1	2	2	0	0
66-1	FALSE	FALSE	FALSE	1	63	1	3	1	1	1	1	1	2	1	2	1	1	3	1	3	1	1	1	2					1	2	1	1	1	0	0
66-2	FALSE	FALSE	FALSE	1	61	2	2	1	1	2	1	3	1	3	4	1	1	3	1	2	1	1	5	2					1	2	2	1	2	1h	500m
66-3	FALSE	FALSE	FALSE	1	58	2	1	1	1	2	1	3	1	1	2	1	1	3	1	5	1	1	5	2					2	1	1	1	2	0	0
67	TRUE	FALSE	FALSE	1	66	1	1	1	2	2	2	3	3	3	2	1	1	3	6	6	1	2	2	1	2	1	2	1	1	2	2	1	2	30min	1km
67-1	FALSE	TRUE	FALSE	1	69	1	3	1	1	2	1	3	1	1	2	1	1	3	1	2	1	1	4	2					1	2	1	2	2	0	0
67-2	FALSE	FALSE	FALSE	1	66	1	2	1	2	2	1	3	3	3	4	1	1	3	1	6	1	1	1	2					1	2	2	1	2	1h	500m
67-3	FALSE	FALSE	FALSE	1	69	1	2	1	2	2	2	3	3	3	3	1	1	3	6	6	1	1	2	2					1	2	2	1	2	10h	500m
68	TRUE	FALSE	TRUE	1	58	1	3	1	2	2	2	3	3	3	1	1	1	3	1	6	1	1	3	2					1	1	1	2	2	0	0
68-1	FALSE	TRUE	FALSE	1	60	1	3	1	2	2	2	3	3	3	2	1	1	3	5	6	1	1	1	2					2	2	2	1	2	1h	300m
68-2	FALSE	TRUE	FALSE	1	60	1	3	2	1	1	2	1	2	1	2	1	1	1	1	1	1	1	5	2					2	2	1	2	2	0	0
68-3	FALSE	FALSE	FALSE	1	56	2	3	8	2	2	2	3	3	3	4	1	1	3	6	6	1	1	5	1	3	1	1	1	2	2	1	1	2	0	0
69	TRUE	FALSE	FALSE	1	65	2	2	1	2	2	2	3	3	3	1	1	1	3	1	6	1	1	5	2					1	2	2	2	2	1h	1km
69-1	FALSE	TRUE	FALSE	1	68	1	3	1	1	2	2	3	3	1	2	1	1	3	6	2	1	1	4	2					2	2	2	1	2	30min	1km
69-2	FALSE	FALSE	FALSE	1	66	1	3	8	2	2	2	3	3	3	4	1	1	3	6	6	1	1	1	2					1	2	1	2	2	0	0
69-3	FALSE	FALSE	FALSE	1	65	2	4	1	2	2	2	3	3	3	4	1	1	3	1	6	2	1	5	2					1	2	1	1	1	0	0
70	TRUE	FALSE	FALSE	1	72	2	2	5	2	2	2	3	3	3	2	1	2	3	1	6	1	1	2	2					1	1	2	1	2	1-2h	50m
70-1	FALSE	FALSE	FALSE	1	7	2	2	5	1	1	2	1	1	1	1	1	1	1	1	1	2	1	5	2					2	1	2	2	1	30min	1km
70-2	FALSE	FALSE	FALSE	1	9	2	2	5	1	1	2	1	3	1	1	1	1	1	1	2	2	1	5	2					2	2	1	2	1	1h	1km
70-3	FALSE	FALSE	FALSE	1	8	2	2	5	1	1	1	1	1	1	1	1	1	1	2	1	3	1	5	2					2	2	2	2	1	1.5h	3km
71	TRUE	TRUE	FALSE	1	61	1	3	9	2	2	2	3	2	3	1	2	2	3	6	6	2	1	5	1	3	1	1	5	1	1	2	2	2	1h	1-2km
71-1	FALSE	FALSE	FALSE	1	60	1	5	3	1	1	2	1	3	1	1	1	1	3	3	1	2	1	5	2					1	1	2	2	1	1h	400m
71-2	FALSE	FALSE	FALSE	1	60	1	5	3	1	2	2	2	2	1	1	1	1	3	3	4	2	1	5	2					2	2	2	2	1	1h	300m
71-3	FALSE	FALSE	TRUE	1	62	1	3	5	1	1	2	1	1	1	1	1	1	1	1	2	2	1	5	2					2	1	2	2	1	1h	500m
72	TRUE	FALSE	FALSE	1	61	2	4	9	1	1	2	3	3	1	2	1	2	3	1	5	1	1	1	1	1	1	3	1	2	1	2	2	2	20min	500m
72-1	FALSE	TRUE	FALSE	1	62	1	4	9	2	2	2	3	3	3	4	1	1	3	1	6	1	1	1	2					2	1	1	2	2	0	0
72-2	FALSE	FALSE	FALSE	1	60	1	3	9	1	2	2	3	3	1	2	1	1	3	1	4	2	1	1	2					2	2	1	2	2	0	0
72-3	FALSE	TRUE	TRUE	1	60	2	3	8	1	1	2	3	3	1	1	1	1	3	1	4	1	1	1	1	2	1	3	1	1	1	2	2	1	1h	1.5km
73	TRUE	FALSE	FALSE	2	55	3	3	8	1	2	2	3	3	3	1	1	1	3	1	2	2	1	5	2					1	2	1	2	2	0	0
73-1	FALSE	TRUE	TRUE	2	58	3	4	9	1	1	2	3	3	1	3	1	1	3	1	5	3	1	5	2					1	2	2	2	1	1h	500m
73-2	FALSE	TRUE	FALSE	2	52	2	3	8	1	2	1	3	3	3	1	1	1	3	1	1	2	1	5	2					1	2	2	2	2	1-2h	1.5km
73-3	FALSE	FALSE	FALSE	2	52	2	5	2	1	1	1	3	3	1	1	1	1	1	6	1	2	1	3	2					2	2	2	2	2	2h	2km
74	TRUE	FALSE	FALSE	1	1	2	1	7	2	2	2	3	3	3	3	1	2	3	3	6	3	1	5	2					2	2	2	2	1	1h	500m
74-1	FALSE	FALSE	FALSE	1	2	4	1	7	1	2	1	3	3	1	1	1	1	3	5	4	2	1	5	2					2	2	2	2	1	1h	500m
74-2	FALSE	FALSE	FALSE	1	1	3	1	7	1	1	1	1	2	1	2	1	1	3	3	1	2	1	5	2					2	2	1	2	2	0	0
74-3	FALSE	FALSE	FALSE	1	3	2	1	7	1	2	1	3	2	1	1	1	1	3	6	4	2	1	5	2					2	2	1	2	2	0	0
75	TRUE	FALSE	FALSE	1	3	3	1	7	1	2	2	3	3	3	1	1	1	3	2	6	2	1	5	2					1	1	1	1	2	0	0
75-1	FALSE	FALSE	FALSE	1	5	3	1	6	2	2	2	3	3	3	4	2	2	3	3	6	2	1	5	2					1	2	2	2	1	1.5h	300m
75-2	FALSE	FALSE	FALSE	1	6	2	2	6	1	1	2	3	3	1	4	1	1	3	1	5	2	1	5	2					2	1	1	2	2	0	0
75-3	FALSE	FALSE	FALSE	1	5	2	1	6	2	2	2	3	3	3	1	1	1	3	3	6	3	1	4	2					2	2	1	2	1	0	0
76	TRUE	FALSE	TRUE	1	54	2	3	8	2	2	1	3	3	3	1	1	1	3	5	6	1	1	1	2					1	2	1	2	2	0	0
76-1	FALSE	TRUE	FALSE	1	57	2	3	4	1	1	2	1	3	1	2	1	1	3	3	4	2	1	5	2					2	1	2	2	1	1h	300m
76-2	FALSE	TRUE	TRUE	1	57	1	3	8	1	2	2	3	3	1	4	1	1	3	1	2	2	1	5	2					1	2	2	2	2	1.5h	500m
76-3	FALSE	FALSE	FALSE	1	51	3	3	8	1	2	1	3	2	1	1	1	1	3	1	2	1	1	5	2					1	2	1	2	2	0	0
77	TRUE	FALSE	FALSE	1	6	2	2	5	2	2	2	3	3	3	1	1	2	3	5	6	2	1	5	2					1	2	2	2	2	2h	500m
77-1	FALSE	FALSE	FALSE	1	7	2	2	5	1	2	2	1	3	1	3	1	1	2	3	5	3	1	5	2					1	1	1	2	1	0	0
77-2	FALSE	FALSE	FALSE	1	6	3	2	5	1	2	2	3	2	1	1	1	1	3	6	5	2	1	5	2					2	2	1	2	2	0	0
77-3	FALSE	FALSE	FALSE	1	4	2	1	7	1	2	2	3	3	1	2	1	1	1	3	4	2	1	5	2					2	2	2	2	1	1h	500m
78	TRUE	FALSE	FALSE	2	41	2	3	9	2	2	2	3	3	3	2	1	2	3	6	6	1	1	5	2					1	2	2	1	1	1h	500m
78-1	TRUE	FALSE	FALSE	2	40	2	5	9	1	1	2	1	3	1	2	1	1	3	3	3	3	1	5	2					1	2	2	2	1	1h	100m
78-2	FALSE	FALSE	FALSE	2	44	2	5	2	1	1	2	1	3	1	2	1	1	3	5	5	3	1	5	2					1	2	2	2	1	1h	100m
78-3	FALSE	FALSE	FALSE	2	42	2	5	3	1	2	2	3	3	1	1	1	1	3	6	1	2	1	5	2					2	1	1	2	2	0	0
79	TRUE	FALSE	FALSE	2	46	3	3	8	2	2	2	3	3	3	1	1	1	3	6	6	1	2	5	1	1	1	1	1	1	1	1	2	1	0	0
79-1	FALSE	FALSE	FALSE	2	43	2	4	3	1	2	2	3	3	3	1	1	1	3	5	1	2	1	5	2					2	2	2	2	1	40-50min	1km
79-2	FALSE	FALSE	FALSE	2	43	2	5	9	1	2	2	1	3	1	2	1	2	3	3	1	3	1	5	2					1	2	1	2	1	0	0
79-3	FALSE	FALSE	FALSE	2	46	2	3	9	1	2	2	1	3	1	2	1	1	3	3	4	3	1	5	2					1	2	1	2	1	0	0
80	TRUE	TRUE	FALSE	1	61	1	4	9	2	2	2	3	3	3	2	1	1	3	3	6	1	1	5	2					2	1	2	2	2	2-3h	1km
80-1	FALSE	TRUE	TRUE	1	64	2	2	8	1	2	1	3	3	1	1	1	1	3	6	4	1	1	2	2					2	2	1	2	2	0	0
80-2	FALSE	TRUE	FALSE	1	63	1	3	8	1	2	2	3	3	1	4	1	1	3	6	1	2	1	5	2					1	2	1	2	2	0	0
80-3	FALSE	FALSE	FALSE	1	63	1	2	9	2	2	2	3	3	3	2	1	1	3	6	6	2	1	5	2					1	2	2	2	2	30min	50m
81	TRUE	FALSE	FALSE	1	26	2	4	2	2	2	2	3	3	3	1	1	1	3	6	6	1	1	1	1	1	1	1	1	1	1	2	1	2	1h	1-2km
81-1	FALSE	FALSE	FALSE	1	29	3	3	8	1	1	2	3	3	1	2	1	1	1	1	5	1	1	5	2					2	2	1	2	2	0	0
81-2	FALSE	FALSE	FALSE	1	27	2	5	2	1	2	2	1	3	1	2	1	1	3	1	5	1	1	5	2					2	2	2	2	1	1h	1km
81-3	FALSE	FALSE	FALSE	1	23	2	5	2	1	2	2	1	3	1	3	1	1	1	6	1	2	1	5	2					2	2	1	2	2	0	0
82	TRUE	FALSE	FALSE	2	2	2	1	7	2	2	1	3	3	3	1	1	1	3	6	6	2	1	5	2					1	2	2	2	2	1-2h	1km
82-1	FALSE	FALSE	FALSE	2	2	2	1	7	1	1	2	3	3	1	1	1	1	3	1	4	2	1	5	2					2	1	1	2	1	0	0
82-2	FALSE	FALSE	FALSE	2	3	2	1	6	1	2	2	3	3	3	2	1	1	3	5	2	2	1	5	2					2	2	1	2	1	0
82-3	FALSE	FALSE	FALSE	2	4	2	1	6	1	2	1	3	3	3	1	1	1	3	1	2	2	1	5	2					2	2	1	2	1	0	0
83	TRUE	FALSE	FALSE	1	55	1	3	2	1	2	2	3	3	3	1	1	2	3	1	1	1	1	5	1	1	1	2	1	1	1	1	1	2	0	0
83-1	FALSE	FALSE	FALSE	1	58	1	3	8	1	1	2	3	3	1	2	1	1	3	6	1	1	1	3	2					1	2	2	1	2	40min	1km
83-2	FALSE	FALSE	FALSE	1	57	1	3	8	1	1	2	1	3	1	1	1	1	3	1	1	1	1	5	2					2	2	2	2	1	30min	500m
83-3	FALSE	FALSE	TRUE	1	58	2	3	2	1	2	2	1	1	1	1	1	1	1	1	5	1	1	5	2					1	2	2	2	1	1h	1km
84	TRUE	FALSE	FALSE	2	1	3	1	6	2	2	2	2	2	2	1	1	1	1	1	1	1	1	1	1	3	1	2	1	1	2	2	2	1	40min	500m
84-1	FALSE	FALSE	FALSE	2	4	3	1	6	1	2	1	3	3	1	2	1	1	3	2	2	1	1	1	2					1	2	2	2	1	30min	500m
84-2	FALSE	FALSE	FALSE	2	1	3	1	6	1	1	2	3	3	1	2	1	1	3	1	1	1	1	2	2					1	2	1	2	1	0	0
84-3	FALSE	FALSE	FALSE	2	3	4	1	6	1	2	2	3	3	1	1	1	1	3	1	1	1	1	1	2					1	2	2	2	1	10min	200m
85	TRUE	FALSE	FALSE	2	69	1	4	8	2	2	1	3	1	3	2	1	2	3	1	6	1	1	1	1	2	1	2	1	1	2	1	2	1	0	0
85-1	FALSE	TRUE	FALSE	2	72	1	2	1	1	2	2	3	3	1	2	1	2	3	1	2	1	1	1	2					2	2	1	2	2	0	0
85-2	FALSE	FALSE	FALSE	2	72	1	1	8	2	2	2	3	3	3	4	1	1	3	3	6	1	1	1	2					2	2	2	1	2	30min	500m
85-3	FALSE	TRUE	TRUE	2	71	2	1	8	1	2	1	3	2	1	4	1	1	3	1	2	1	1	1	1	2	1	2	1	2	2	2	1	2	30min-1h	500m
86	TRUE	FALSE	FALSE	1	72	1	3	8	1	2	2	3	3	3	1	1	1	3	1	2	1	2	1	2					1	1	1	2	2	0	0
86-1	FALSE	FALSE	FALSE	1	70	2	2	2	1	2	2	3	3	1	4	1	1	3	1	2	1	1	1	2					2	2	1	2	2	0	0
86-2	FALSE	FALSE	FALSE	1	71	2	2	8	2	2	2	3	3	3	4	2	2	3	6	6	1	1	5	2					1	2	1	2	2	0	0
86-3	FALSE	TRUE	FALSE	1	72	1	3	1	2	2	2	3	3	3	4	1	1	3	1	6	1	1	1	2					1	2	1	1	2	30min	500m
87	TRUE	FALSE	FALSE	1	60	1	4	8	1	2	2	3	3	3	2	1	1	3	6	2	1	1	1	2					1	1	2	2	2	1h	1km
87-1	FALSE	FALSE	FALSE	1	60	2	4	1	1	1	2	2	2	1	4	1	1	3	1	5	1	1	2	2					1	1	2	1	1	1h	500m
87-2	FALSE	FALSE	FALSE	1	63	1	3	8	2	2	2	3	3	2	4	1	1	3	1	6	1	1	1	2					1	1	1	2	2	0	0
87-3	FALSE	TRUE	FALSE	1	63	1	2	8	1	2	2	3	3	1	4	1	1	3	1	1	1	1	1	2					1	2	1	2	2	0	0
88	TRUE	FALSE	FALSE	2	44	2	1	8	1	2	2	3	3	3	2	2	1	3	2	2	1	1	2	2					1	1	1	2	2	0	0
88-1	FALSE	FALSE	FALSE	2	45	2	4	8	1	1	2	3	3	1	1	1	1	3	1	1	2	1	5	2					1	2	2	2	2	1h	1km
88-2	FALSE	FALSE	FALSE	2	43	2	3	8	1	1	2	3	3	1	2	1	1	3	1	2	1	1	2	2					2	2	2	2	1	1h	1km
88-3	FALSE	FALSE	FALSE	2	47	2	5	8	1	1	1	3	3	1	2	1	1	3	6	2	1	1	5	2					1	2	2	2	1	30min	1km
89	TRUE	FALSE	FALSE	1	62	1	3	1	2	2	2	3	3	3	2	1	1	3	1	6	1	2	1	1	1	1	1	1	1	2	2	2	2	1h	500m
89-1	FALSE	FALSE	FALSE	1	64	3	4	8	1	2	2	3	3	3	4	1	1	3	1	3	1	1	4	2					1	2	2	1	2	1h	1km
89-2	FALSE	FALSE	TRUE	1	60	3	4	8	1	1	2	3	3	1	2	1	1	3	1	1	1	1	5	1	1	1	1	1	2	1	1	2	2	0	0
89-3	FALSE	FALSE	FALSE	1	61	2	4	8	1	2	2	3	3	1	2	1	1	3	1	2	2	1	5	2					2	2	2	2	2	30min	500m
90	TRUE	FALSE	FALSE	1	1	3	4	7	2	2	2	3	3	3	2	1	1	3	3	6	1	1	5	2					1	2	2	2	1	10min	500m
90-1	FALSE	FALSE	FALSE	1	3	3	1	7	1	1	2	1	3	1	2	1	1	3	5	5	1	1	2	2					1	2	2	2	1	30min	500m
90-2	FALSE	FALSE	FALSE	1	2	2	1	7	1	2	2	1	3	1	3	1	1	3	1	2	1	1	3	2					1	1	2	2	1	1h	500m
90-3	FALSE	FALSE	FALSE	1	1	2	1	7	2	2	2	3	3	3	2	2	2	3	3	6	2	1	5	2					1	2	2	2	1	1h	500m
91	TRUE	FALSE	FALSE	1	45	2	3	9	2	2	2	3	3	3	2	1	1	3	1	6	1	1	1	2					1	2	2	2	2	1.5h	1km
91-1	FALSE	FALSE	FALSE	1	47	2	2	9	1	2	2	2	3	1	2	1	1	3	1	2	2	1	2	2					1	2	2	2	1	5min	500m
91-2	FALSE	FALSE	FALSE	1	48	2	4	2	1	1	2	1	3	1	2	1	1	1	1	1	3	1	5	2					1	2	1	2	1	0	0
91-3	FALSE	FALSE	TRUE	1	48	1	3	5	1	2	2	3	3	1	2	1	1	3	6	5	1	1	5	2					1	2	1	1	2	0	0
92	TRUE	FALSE	FALSE	2	5	2	1	6	2	2	2	3	3	3	2	1	1	3	3	6	2	1	5	2					1	1	2	2	1	40min	500m
92-1	FALSE	FALSE	FALSE	2	3	3	1	6	2	2	2	3	3	3	4	2	2	3	6	6	2	1	5	2					2	2	1	2	1	0	0
92-2	FALSE	FALSE	FALSE	2	3	3	1	6	1	1	1	1	2	1	2	1	1	3	1	1	2	1	5	2					2	2	2	2	1	1h	50m
92-3	FALSE	FALSE	FALSE	2	5	3	1	6	1	2	2	3	3	1	2	1	1	3	3	5	2	1	5	2					2	2	2	2	1	1h	500m
93	TRUE	FALSE	FALSE	2	2	2	1	7	2	2	2	3	3	3	1	1	1	3	6	6	1	1	2	2					1	1	2	2	1	1h	50m
93-1	FALSE	FALSE	FALSE	2	5	2	1	7	2	2	2	3	3	3	4	1	1	3	6	6	2	1	5	2					1	2	1	2	1	0	0
93-2	FALSE	FALSE	FALSE	2	5	2	1	7	1	1	2	3	3	1	3	1	3	3	1	5	3	1	5	2					1	2	1	2	1	0	0
93-3	FALSE	FALSE	FALSE	2	5	2	1	7	2	2	2	3	3	3	4	2	2	3	1	6	2	1	5	2					1	1	1	2	1	0	0
94	TRUE	FALSE	FALSE	2	1	2	1	7	1	1	2	1	3	1	2	2	1	3	3	5	1	1	5	1	3	1	2	1	2	2	2	2	1	0	0
94-1	FALSE	FALSE	FALSE	2	3	3	1	6	1	1	2	3	3	1	4	1	1	3	5	1	2	1	5	2					1	2	1	2	1	0	0
94-2	FALSE	FALSE	FALSE	2	4	2	1	6	1	1	2	3	3	1	2	1	1	3	1	1	2	1	5	2					1	2	1	2	1	0	0
94-3	FALSE	FALSE	FALSE	2	4	3	1	6	1	1	1	3	3	1	2	1	1	3	3	5	2	1	5	2					2	2	2	2	1	05-1h	500m
95	TRUE	FALSE	FALSE	1	46	1	3	9	1	1	2	3	2	1	2	1	1	1	1	1	1	1	1	1	2	2	2	5	1	1	2	2	2	0.5-1h	100m
95-1	FALSE	FALSE	FALSE	1	48	1	4	9	2	1	2	2	2	1	1	1	1	1	1	1	2	1	5	2					2	2	2	2	1	1-2h	2km
95-2	FALSE	FALSE	FALSE	1	45	2	4	1	1	1	1	1	2	1	1	1	1	1	1	1	2	1	5	2					2	2	2	2	1	1-2h	2km
95-3	FALSE	FALSE	FALSE	1	48	2	5	2	1	1	1	1	2	1	2	1	1	1	1	1	2	1	5	2					1	1	2	2	1	1h	500m
96	TRUE	FALSE	FALSE	2	67	2	3	8	1	2	2	3	3	3	2	1	1	3	2	3	1	1	2	1	3	1	1	1	1	1	1	2	2	0	0
96-1	FALSE	TRUE	FALSE	2	65	2	3	9	1	2	2	1	3	1	2	1	1	3	1	5	1	1	5	2					1	1	1	2	2	0	0
96-2	FALSE	FALSE	FALSE	2	65	1	3	1	1	2	1	3	3	3	2	1	1	3	1	1	1	1	4	2					1	1	1	2	2	0	0
96-3	FALSE	FALSE	FALSE	2	67	1	3	9	2	2	2	3	3	3	4	1	1	3	6	6	2	1	5	2					1	2	2	2	2	1h	0.5-1km
97	TRUE	FALSE	FALSE	2	3	1	1	6	2	2	2	3	3	3	2	1	1	3	1	6	2	1	5	2					1	1	1	2	1	0	0
97-1	FALSE	FALSE	FALSE	2	5	3	1	7	1	2	2	3	3	1	2	1	1	3	1	5	3	1	2	2					1	1	2	1	1	1-2h	1km
97-2	FALSE	FALSE	FALSE	2	4	3	1	7	1	2	2	3	3	3	2	1	1	3	1	1	2	1	5	2					1	2	2	2	1	1h	1km
97-3	FALSE	FALSE	FALSE	2	3	2	1	7	2	2	2	3	3	3	2	1	1	3	3	6	2	1	5	2					1	2	2	2	1	1h	500m
98	TRUE	FALSE	FALSE	1	62	1	2	1	2	2	2	3	3	3	2	2	1	3	1	6	1	1	2	1	3	1	1	1	1	1	1	1	2	20min	500m
98-1	FALSE	FALSE	FALSE	1	61	2	4	8	2	2	2	3	3	3	4	1	1	3	2	6	2	1	5	2					1	1	2	2	2	1h	1km
98-2	FALSE	FALSE	FALSE	1	62	2	3	8	1	2	2	3	3	1	4	1	1	3	1	1	2	1	5	2					1	2	1	2	2	0	0
98-3	FALSE	FALSE	FALSE	1	63	2	4	8	2	2	2	3	3	3	4	1	1	3	1	6	1	1	1	1	1	2	3	1	2	1	1	1	1	0	0
99	TRUE	FALSE	FALSE	1	74	2	2	9	1	2	2	3	1	1	2	1	1	1	1	1	1	1	3	2					1	2	2	1	1	2-3h	3km
99-1	FALSE	FALSE	FALSE	1	76	1	5	9	2	2	2	3	3	3	4	1	2	3	3	6	1	1	1	2					1	2	2	2	2	30min	500m
99-2	FALSE	FALSE	FALSE	1	77	1	2	9	2	2	2	3	3	3	4	1	1	3	1	1	3	1	1	2					1	1	1	2	2	0	0
99-3	FALSE	FALSE	FALSE	1	76	1	2	9	2	2	2	3	2	3	4	1	1	1	1	6	2	1	1	2					2	1	1	2	2	1.5h	200m
100	TRUE	FALSE	FALSE	1	70	2	2	8	2	2	2	3	3	3	4	1	1	3	6	6	2	1	5	2					1	2	2	2	2	1h	50m
100-1	FALSE	TRUE	FALSE	1	69	2	3	9	2	2	2	3	3	3	4	1	2	3	1	6	3	1	5	2					1	2	2	2	2	20min	500m
100-2	FALSE	FALSE	FALSE	1	72	1	2	9	2	2	2	3	2	3	4	1	2	1	1	4	2	1	5	2					2	2	2	2	2	1h	1-2km
100-3	FALSE	FALSE	FALSE	1	71	1	2	9	1	1	1	1	1	1	2	1	1	1	2	1	1	1	5	2					2	2	2	2	2	1h	1km
101	TRUE	FALSE	FALSE	2	63	2	2	8	2	2	2	3	3	2	2	2	1	3	6	6	2	1	5	1	1	1	1	1	1	2	1	2	2	0	0
101-1	FALSE	FALSE	FALSE	2	65	1	4	2	2	2	2	3	3	3	4	1	2	3	1	4	2	1	5	2					1	2	1	2	1	0	0
101-2	FALSE	FALSE	TRUE	2	65	1	1	8	2	2	2	3	3	1	4	1	1	3	1	3	2	1	5	2					1	2	2	2	1	1h	500m
101-3	FALSE	FALSE	FALSE	2	65	1	3	8	1	2	2	3	3	1	2	1	1	3	1	5	2	1	5	2					1	1	1	2	1	30min	500m
102	TRUE	FALSE	FALSE	1	65	1	4	9	2	2	2	3	3	3	2	1	1	3	1	6	1	1	5	2					1	1	2	2	2	30min	500m
102-1	FALSE	TRUE	TRUE	1	65	1	3	9	1	2	2	3	3	3	2	2	1	1	1	3	2	1	5	2					2	2	2	2	1	30min	1-1.5km
102-2	FALSE	TRUE	FALSE	1	65	1	4	9	1	2	2	3	2	1	2	1	1	3	3	1	2	1	1	2					2	1	1	2	1	1h	300m
102-3	FALSE	TRUE	FALSE	1	66	2	4	1	1	1	2	3	2	3	2	1	1	1	1	5	2	1	5	2					2	2	1	2	2	20min	1km
103	TRUE	FALSE	FALSE	1	49	2	5	2	2	2	2	2	3	1	1	1	1	3	1	2	2	1	5	2					1	2	2	2	2	1h	1km
103-1	FALSE	FALSE	FALSE	1	51	1	4	2	1	2	2	1	3	1	2	1	1	1	3	1	2	1	5	2					1	2	2	2	1	1h	4km
103-2	FALSE	FALSE	FALSE	1	51	1	4	2	1	2	2	1	3	1	2	1	1	1	3	1	2	1	5	2					1	1	2	2	1	2h	5km
103-3	FALSE	FALSE	FALSE	1	50	1	3	9	1	2	2	1	3	1	2	1	1	3	3	1	2	1	5	2					1	1	2	2	1	1h	3km
104	TRUE	FALSE	FALSE	1	39	2	5	2	2	2	2	3	3	1	1	1	1	3	1	2	2	1	5	2					1	1	2	1	2	1h	1km
104-1	FALSE	FALSE	FALSE	1	40	3	5	2	1	2	2	3	3	1	2	1	1	3	2	1	2	1	5	2					1	1	1	2	1	0	0
104-2	FALSE	TRUE	FALSE	1	42	1	2	9	1	1	1	1	2	1	1	1	2	1	2	4	2	1	5	2					1	2	1	2	2	0	0
104-3	FALSE	FALSE	FALSE	1	42	2	4	8	1	2	2	3	3	3	4	1	1	3	6	5	2	1	5	2					1	2	1	2	2	0	0
105	TRUE	FALSE	FALSE	1	51	2	4	2	1	2	1	1	3	1	2	1	1	3	3	1	2	1	3	2					1	2	2	1	2	2h	3km
105-1	FALSE	TRUE	FALSE	1	54	1	3	2	2	2	2	3	3	3	4	1	1	1	3	4	2	1	5	2					1	2	2	1	1	30min	500m
105-2	FALSE	FALSE	FALSE	1	54	2	3	9	1	1	1	3	1	1	2	2	1	3	2	1	2	1	2	2					1	1	2	2	2	1h	200m
105-3	FALSE	TRUE	FALSE	1	54	2	3	2	1	2	2	3	2	3	1	1	1	3	3	1	2	1	5	2					2	2	1	2	1	0	0
106	TRUE	FALSE	FALSE	1	55	2	5	2	2	2	2	3	3	1	1	1	1	3	2	1	2	1	5	2					1	2	2	1	2	1h	1km
106-1	FALSE	TRUE	FALSE	1	58	1	4	2	1	2	2	3	2	1	4	1	1	1	6	3	4	1	5	2					1	1	2	2	2	1h	2km
106-2	FALSE	FALSE	FALSE	1	58	2	3	8	2	2	2	3	3	1	4	1	1	3	6	2	2	1	5	2					2	2	2	2	1	1h	1km
106-3	FALSE	FALSE	FALSE	1	58	2	4	2	2	2	1	3	2	2	2	1	1	3	1	6	3	1	5	2					1	1	2	2	1	1h	1km
107	TRUE	FALSE	FALSE	1	60	1	2	9	2	2	2	3	3	3	1	1	1	3	1	6	2	1	5	2					1	2	2	2	1	30min	1km
107-1	FALSE	FALSE	FALSE	1	63	1	3	2	2	1	2	2	3	2	2	1	1	1	2	4	1	1	5	2					1	1	1	1	1	0	0
107-2	FALSE	FALSE	FALSE	1	62	2	4	2	2	2	2	2	2	2	4	2	2	3	1	3	1	2	3	2					2	1	2	2	2	20min	1km
107-3	FALSE	FALSE	FALSE	1	63	1	3	9	2	2	2	3	3	3	2	1	1	3	2	6	2	1	5	2					1	1	2	2	1	30min	1km
108	TRUE	FALSE	FALSE	2	52	2	3	2	2	2	2	3	3	3	2	2	1	3	6	6	1	1	5	2					2	2	1	2	2	0	0
108-1	FALSE	FALSE	FALSE	2	55	1	3	8	1	2	2	3	3	3	3	1	2	3	3	2	1	1	5	2					2	1	1	2	1	1.5h	1km
108-2	FALSE	FALSE	FALSE	2	53	2	4	8	1	2	2	3	3	3	2	1	1	1	3	5	1	1	5	2					1	1	1	1	1	0.5h	1km
108-3	FALSE	FALSE	FALSE	2	53	3	3	2	1	1	2	3	2	1	1	1	1	3	2	5	2	1	5	2					1	1	2	2	1	2.5h	1km
109	TRUE	FALSE	FALSE	1	68	1	1	9	1	2	2	3	2	1	1	1	1	3	1	2	2	1	5	2					1	1	1	2	1	0	0
109-1	FALSE	TRUE	FALSE	1	70	1	2	9	1	2	2	2	3	1	1	1	1	3	2	2	2	1	5	2					1	1	2	1	1	2h	500m
109-2	FALSE	FALSE	TRUE	1	71	2	1	9	1	1	2	1	2	1	1	1	1	3	1	1	2	1	5	2					1	1	2	2	1	3h	100m
109-3	FALSE	FALSE	FALSE	1	71	2	3	8	1	2	2	3	3	1	2	1	1	3	1	1	2	1	5	2					2	1	2	2	2	1h	1km
110	TRUE	FALSE	TRUE	2	66	1	2	9	2	2	2	3	3	3	2	1	1	3	1	6	2	1	5	2					1	2	2	2	1	1h	500m
110-1	FALSE	FALSE	FALSE	2	63	1	2	8	1	2	2	2	3	1	4	1	1	3	6	6	1	1	5	2					2	2	2	2	1	0.5h	2.5km
110-2	FALSE	FALSE	FALSE	2	69	1	1	9	1	1	2	1	2	2	4	2	2	3	6	3	1	1	5	2					1	2	2	2	1	0.5h	1km
110-3	FALSE	FALSE	FALSE	2	65	1	2	9	2	2	1	1	3	1	1	1	1	1	1	2	1	1	5	2					1	2	2	2	1	3h	1-2km
111	TRUE	FALSE	FALSE	1	70	1	2	3	2	2	2	2	3	3	2	2	1	2	2	1	1	1	5	2					2	1	2	2	1	1h	500m
111-1	FALSE	FALSE	FALSE	1	73	1	4	3	2	2	2	3	3	3	4	2	1	3	4	5	1	1	5	2					1	2	2	2	1	1h	1.5h
111-2	FALSE	TRUE	FALSE	1	72	1	3	2	2	2	2	3	3	3	4	2	2	3	4	4	1	1	5	2					1	2	2	2	1	2h	2-3km
111-3	FALSE	FALSE	FALSE	1	72	1	2	2	1	1	2	2	3	3	2	1	2	1	2	1	1	1	5	2					2	1	2	2	1	2.5h	1km
112	TRUE	FALSE	FALSE	1	65	1	3	9	2	2	2	3	3	1	1	1	1	3	2	2	2	1	5	2					1	1	2	2	2	2h	2km
112-1	FALSE	FALSE	FALSE	1	62	3	2	9	1	2	2	3	2	1	4	2	2	3	4	3	1	1	5	2					1	2	2	2	2	3h	1.5km
112-2	FALSE	FALSE	FALSE	1	64	2	3	9	1	2	2	3	2	1	4	2	2	3	4	5	1	1	5	2					1	2	2	2	2	2h	2km
112-3	FALSE	FALSE	FALSE	1	65	1	3	2	1	2	1	3	2	1	4	2	2	3	4	3	1	1	5	2				1	2	2	2	2	1	1h	1.5km
113	TRUE	FALSE	TRUE	1	47	1	3	2	1	2	2	3	3	3	2	1	1	3	6	1	2	1	5	2					1	1	3	1	2	10h	500m
113-1	FALSE	FALSE	FALSE	1	50	1	3	9	1	1	1	1	2	1	2	1	1	3	2	1	2	1	5	2					1	1	2	1	2	2h	2km
113-2	FALSE	TRUE	FALSE	1	50	2	3	9	1	1	2	1	3	1	1	1	1	1	2	5	2	1	5	1	2	1	1	1	1	2	2	2	2	2h	5km
113-3	FALSE	FALSE	FALSE	1	50	1	3	8	1	2	2	3	2	3	2	1	1	3	1	5	2	1	5	2					1	1	1	2	1	0	0
114	TRUE	FALSE	FALSE	2	76	1	2	8	2	2	2	3	3	3	4	1	3	3	6	6	1	1	2	2					1	1	2	2	2	30min	500m
114-1	FALSE	FALSE	FALSE	2	77	1	3	9	2	2	2	3	3	3	2	1	1	3	3	6	2	1	5	2					1	2	2	2	2	0	0
114-2	FALSE	FALSE	FALSE	2	75	1	2	8	2	2	2	3	3	3	4	1	2	3	6	6	3	1	5	2					1	2	1	2	2	0	0
114-3	FALSE	FALSE	FALSE	2	75	1	2	8	2	2	2	3	3	3	4	1	2	3	1	6	1	1	5	2					1	2	1	2	2	0	0
115	TRUE	FALSE	FALSE	1	59	1	3	9	2	2	2	3	3	3	2	1	2	3	6	6	1	1	2	2					1	1	2	2	2	0	0
115-1	FALSE	FALSE	FALSE	1	62	1	4	8	2	2	2	3	3	3	2	1	1	3	2	6	2	1	5	2					1	2	2	2	1	2-3h	5-6km
115-2	FALSE	FALSE	FALSE	1	60	1	4	8	1	1	2	3	3	1	2	1	1	3	2	2	2	1	5	2					1	1	2	2	1	2-3h	2km
115-3	FALSE	FALSE	FALSE	1	62	1	4	8	1	1	2	3	3	1	2	1	1	3	2	2	2	1	5	2					1	1	2	2	1	2-3h	2km
116	TRUE	FALSE	FALSE	1	75	2	2	9	2	2	2	3	3	3	2	1	1	3	6	6	1	1	2	2					2	1	1	2	2	30min	500m
116-1	FALSE	FALSE	FALSE	1	75	1	2	9	1	1	1	1	2	3	4	2	2	3	5	1	3	1	5	2					1	1	2	2	2	2h	2km
116-2	FALSE	FALSE	FALSE	1	76	1	4	9	2	2	2	1	2	3	4	2	2	3	5	1	3	1	2	2					1	1	1	2	2	0	0
116-3	FALSE	FALSE	FALSE	1	73	1	4	9	1	2	2	1	2	1	2	1	1	1	1	1	3	1	5	1	1	1	1	5	2	2	2	2	1	30min	500m
117	TRUE	FALSE	FALSE	1	33	2	4	2	2	2	2	3	3	3	1	1	1	3	6	6	1	1	5	1	3	1	2	5	1	2	1	1	2	0	0
117-1	FALSE	FALSE	FALSE	1	36	2	3	2	1	2	2	3	3	1	4	1	1	3	1	1	3	1	5	2					1	2	1	2	1	0	0
117-2	FALSE	FALSE	FALSE	1	30	2	5	2	1	1	2	1	3	1	4	1	1	3	6	5	3	1	5	2					1	2	1	2	2	0	0
117-3	FALSE	FALSE	FALSE	1	35	2	5	4	1	1	2	1	3	3	2	1	1	1	3	5	3	1	5	2					1	1	2	2	1	1h	1km
118	TRUE	TRUE	FALSE	1	64	2	1	9	2	2	2	2	3	1	3	1	1	2	1	1	3	1	1	2					1	1	2	2	2	1h	1km
118-1	FALSE	FALSE	FALSE	1	65	2	1	9	2	2	2	1	3	3	3	1	1	1	1	1	3	1	5	2					1	1	2	2	2	1h	1km
118-2	FALSE	FALSE	FALSE	1	67	1	2	9	2	2	2	3	2	3	2	1	1	3	1	1	3	1	5	2					1	2	1	2	2	0	0
118-3	FALSE	FALSE	FALSE	1	67	1	2	9	2	2	2	3	2	3	2	1	1	3	1	1	3	1	5	2					1	1	1	2	2	0	0
119	TRUE	FALSE	FALSE	1	65	1	3	8	2	2	2	3	3	1	2	1	1	3	6	6	2	1	5	2					1	2	2	2	1	1-2h	500m
119-1	FALSE	FALSE	FALSE	1	68	2	3	9	1	1	2	3	3	1	2	1	1	3	1	4	3	1	5	2					1	2	1	2	2	0	0
119-2	FALSE	FALSE	TRUE	1	66	2	3	9	1	2	2	3	3	1	4	1	1	3	1	4	3	1	5	2					1	1	2	2	2	1h	500m
119-3	FALSE	FALSE	FALSE	1	64	2	2	8	2	2	2	3	3	3	4	1	1	3	6	6	3	1	5	2					1	2	2	2	2	1h	1km
120	TRUE	FALSE	FALSE	1	70	1	2	8	2	2	2	3	3	3	2	1	1	3	6	6	2	1	5	2					1	2	3	2	2	1h	500m
120-1	FALSE	FALSE	FALSE	1	73	1	2	8	2	2	2	2	3	3	4	1	1	3	5	6	3	1	5	2					1	2	1	2	2	0	0
120-2	FALSE	TRUE	TRUE	1	68	1	2	8	1	2	2	3	3	1	2	1	1	3	1	1	3	1	5	2					1	2	1	2	2	0	0
120-3	FALSE	TRUE	FALSE	1	72	2	3	9	2	2	2	3	3	1	4	1	1	3	3	4	3	1	5	2					2	2	2	2	2	30min	500m
121	TRUE	FALSE	FALSE	2	1	2	1	7	2	2	2	3	3	3	1	1	1	3	1	6	2	1	5	2					1	2	1	2	2	0	0
121-1	FALSE	FALSE	FALSE	2	4	3	1	7	1	1	2	1	3	1	2	1	1	3	2	1	2	1	5	2					1	2	1	2	1	0	0
121-2	FALSE	FALSE	FALSE	2	1	3	1	7	1	1	2	1	3	1	2	1	1	3	6	3	3	1	5	2					1	1	2	2	2	1h	500m
121-3	FALSE	FALSE	FALSE	2	3	3	1	7	2	2	2	3	3	1	2	1	1	3	5	6	2	1	5	2					2	2	1	2	1	0	0
122	TRUE	FALSE	FALSE	1	56	1	3	8	2	2	1	3	1	3	2	1	1	3	2	6	4	1	2	2					1	1	1	1	1	0	0
122-1	FALSE	FALSE	FALSE	1	54	2	3	1	1	1	2	3	3	1	3	1	2	3	1	2	4	1	5	2					1	2	2	2	2	30min	500m
122-2	FALSE	FALSE	FALSE	1	55	2	3	1	1	2	1	3	3	1	3	1	2	3	1	2	4	1	2	2					1	2	2	2	2	30min	500m
122-3	FALSE	FALSE	TRUE	1	59	1	4	8	1	1	2	3	3	1	2	1	1	3	2	1	2	1	5	2					1	2	1	1	2	0	0
123	TRUE	TRUE	FALSE	1	65	1	2	8	2	2	2	3	3	3	2	1	1	3	1	6	1	2	1	2					1	2	1	2	2	0	0
123-1	FALSE	FALSE	FALSE	1	65	1	3	8	1	2	2	3	3	1	2	1	1	3	1	1	3	1	5	2					1	1	2	1	2	40min	1-2km
123-2	FALSE	FALSE	FALSE	1	63	1	3	9	2	2	2	3	3	3	4	1	2	3	1	6	1	2	5	2					1	2	1	2	2	0	0
123-3	FALSE	TRUE	FALSE	1	68	4	1	1	2	2	2	3	3	3	4	1	2	3	1	6	2	1	5	2					1	2	1	1	2	0	0
124	TRUE	FALSE	FALSE	1	68	1	2	8	2	2	2	3	3	3	2	2	1	3	6	6	1	2	1	1	3	1	1	1	1	1	1	2	2	0	0
124-1	FALSE	FALSE	FALSE	1	70	3	2	8	1	2	1	3	1	3	4	1	1	3	1	2	1	1	5	2					1	2	1	2	2	0	0
124-2	FALSE	TRUE	FALSE	1	67	1	3	2	2	2	2	3	3	3	4	2	2	3	1	6	1	1	2	2					1	2	2	1	2	1h	500m
124-3	FALSE	FALSE	FALSE	1	69	1	2	2	2	2	2	3	3	3	4	1	2	3	1	6	1	1	1	2					1	2	2	2	2	30min	500m
125	TRUE	TRUE	TRUE	1	77	2	2	8	2	2	2	3	3	3	2	2	2	3	6	6	4	1	1	2					1	1	1	1	2	0	0
125-1	FALSE	FALSE	FALSE	1	80	1	2	1	2	2	2	3	3	3	4	2	2	3	1	6	1	1	3	2					2	2	1	2	2	0	0
125-2	FALSE	TRUE	FALSE	1	80	1	3	8	2	2	2	3	3	3	4	2	2	3	6	6	1	1	1	2					1	2	2	1	2	30min	500m
125-3	FALSE	TRUE	FALSE	1	75	1	2	8	2	2	2	3	3	3	4	2	2	3	3	6	1	1	5	2					2	2	2	1	2	30min	500m
126	TRUE	FALSE	FALSE	1	1	2	1	7	2	2	2	3	3	3	2	1	1	3	1	6	1	1	1	2					1	1	2	2	1	1h	500m
126-1	FALSE	FALSE	FALSE	1	4	3	1	6	1	2	2	3	3	1	2	2	1	3	2	2	1	1	2	2					1	1	1	1	1	0	0
126-2	FALSE	FALSE	FALSE	1	1	2	1	7	1	2	2	3	3	1	2	1	1	3	5	2	4	1	2	2					1	1	1	1	2	0	0
126-3	FALSE	FALSE	FALSE	1	1	3	1	7	1	2	2	3	3	1	2	1	1	3	1	2	4	1	5	1	1	1	1	1	1	2	1	2	2	0	0
127	TRUE	FALSE	FALSE	2	32	2	3	8	2	2	2	3	3	3	3	2	1	3	3	6	1	1	1	2					2	1	1	2	2	0	0
127-1	FALSE	FALSE	FALSE	2	37	2	3	8	2	2	2	3	3	3	2	1	1	3	1	6	1	1	5	2					1	1	2	2	2	1h	1-2km
127-2	FALSE	FALSE	FALSE	2	38	4	3	4	2	2	2	3	3	3	2	2	1	3	1	6	1	1	2	2					2	1	2	2	1	2-3h	1km
127-3	FALSE	FALSE	FALSE	2	37	2	3	8	1	2	2	3	3	1	2	1	1	3	2	1	2	1	3	2					1	1	1	2	1	0	0
